# Supplementary material for: Evidence of Common Isolates of Streptococcus agalactiae in Bovines and Humans in Emilia Romagna Region (Northern Italy)
Source: Front Microbiol. 2021 Jun 11;12:673126. doi: 10.3389/fmicb.2021.673126 (PMC8226232; doi:10.3389/fmicb.2021.673126)
Supplement: Supplementary file 1 [file Table_1.XLS]

## Sheet: bovine strain
Supplementary S1 Table. Typing results of the 103 S. agalactiae bovine isolates
HERD PROVINCE	HERD LAB CODE	ID STRAIN	MS	PI	adhP	pheS	atr	glnA	sdhA	glck	tkt	ST	Amoxicillin + Clavulanic acid	Ampicillin	Cephalothin	Ceftiofur	Eritromicin	Kanamycin	Penicillin G	Pirlimycin	Rifampicin	Sulfisoxazole	Tetracycline	Trimethoprim Sulfamethoxazole
Bologna	BO1	63-112	II	1 2b	13	1	6	13	1	1	1	591	S	S	S	S	S	R	S	S	S	R	S	S
Bologna	BO1	64-112	II	1 2b	13	1	6	13	1	1	1	591	S	S	S	S	S	R	S	S	S	R	S	S
Bologna	BO2	66-112	II	1 2b	13	1	6	13	1	1	1	591	S	S	S	S	S	R	S	S	S	R	S	S
Modena	MO1	73-112	IV	1 2b	1	1	3	2	1	2	2	297	S	S	S	S	S	R	S	S	S	S	S	S
Modena	MO1	75-112	IV	1 2b	1	1	2	2	1	2	2	297	S	S	S	S	S	R	S	S	S	S	S	S
Modena	MO1	77-112	IV	1 2b	1	1	2	2	1	2	2	297	S	S	S	S	S	R	S	S	S	R	S	S
Modena	MO2	37-112	IV	1 2b	1	1	170	3	1	2	2	1368	S	S	S	S	S	R	S	S	S	S	S	S
Modena	MO2	38-112	IV	1 2b	1	1	2	2	1	2	2	297	S	S	S	S	S	R	S	S	S	S	S	S
Modena	MO2	39-112	IV	1 2b	1	1	2	2	1	2	2	297	S	S	S	S	S	R	S	S	S	S	S	S
Modena	MO3	73-110	IV	1 2b	1	1	2	133	1	2	2	1363	S	S	S	S	S	R	S	S	S	S	S	S
Modena	MO3	74-110	IV	1 2b	1	1	2	133	1	2	2	1363	S	S	S	S	S	R	S	S	S	S	S	S
Modena	MO3	75-110	IV	1 2b	1	1	2	133	1	2	2	1363	S	S	S	S	S	R	S	S	S	S	S	S
Modena	MO4	43-113	not typeable	2a	1	1	3	1	1	2	2	2	S	S	S	S	S	R	S	R	S	S	R	S
Modena	MO4	44-113	not typeable	2a	1	1	3	1	1	2	2	2	S	S	S	S	S	R	S	R	S	S	S	S
Modena	MO4	45-113	not typeable	2a	1	1	3	1	1	2	2	2	S	S	S	S	R	R	S	S	S	S	R	S
Parma	PR1	61-113	II	1 2b	13	1	6	13	1	1	1	591	S	S	S	S	R	R	S	S	S	S	S	S
Parma	PR1	62-113	II	1 2b	13	1	6	13	1	1	1	591	S	S	S	S	R	R	S	S	S	R	S	S
Parma	PR2	78-112	IV	1 2b	1	1	2	2	1	2	2	297	S	S	S	S	S	R	S	S	S	R	S	S
Parma	PR2	79-112	Ia	2b	16	1	6	2	9	9	2	103	S	S	S	S	S	R	S	S	S	S	S	S
Parma	PR2	80-112	Ia	2b	16	1	6	2	9	9	2	103	S	S	S	S	S	R	S	S	S	S	R	S
Parma	PR3	14-108	V	1 2a	1	1	2	1	1	2	2	1	S	S	S	S	S	R	S	S	S	R	S	S
Parma	PR4	69-112	IV	1 2b	1	1	2	2	1	2	2	297	S	S	S	S	S	R	S	S	S	R	S	S
Parma	PR5	34-113	IV	1 2a	94	1	2	1	1	2	2	1390	S	S	S	S	S	R	S	S	S	S	S	S
Parma	PR6	7-112	III	1 2a	5	4	6	3	2	1	3	23	S	S	S	S	S	R	S	S	S	S	S	S
Parma	PR6	10-112	III	1 2a	5	4	6	3	2	1	3	23	S	S	S	S	S	R	S	S	S	R	S	S
Parma	PR6	13-112	III	1 2a	5	4	6	3	2	1	3	23	S	S	S	S	S	R	S	S	S	R	S	S
Parma	PR7	59-108	IV	1 2a	1	1	3	1	41	12	2	459	S	S	S	S	S	R	S	R	S	S	R	S
Parma	PR8	70-112	Ia	1 2a	5	10	6	134	2	1	3	1366	S	S	S	S	S	R	S	S	S	S	S	S
Parma	PR8	71-112	Ia	1 2a	5	10	6	134	2	1	3	1366	S	S	S	S	R	R	S	S	S	R	S	S
Parma	PR9	47-112	III	2b	13	1	1	13	1	/	1	/	S	S	S	S	S	R	S	S	S	S	R	S
Parma	PR10	46-108	Ia	2b	16	1	6	2	9	9	2	103	S	S	S	S	S	R	S	S	S	S	R	S
Parma	PR10	1-110	Ia	2b	16	1	6	2	9	9	2	103	S	S	S	S	S	R	S	S	S	S	R	S
Parma	PR10	2-110	Ia	2b	16	1	6	2	9	9	2	103	S	S	S	S	S	R	S	S	S	S	S	S
Parma	PR10	3-110	Ia	2b	16	1	6	2	9	9	2	103	S	S	S	S	S	R	S	S	S	S	R	S
Parma	PR11	35-108	V	1 2a	1	1	2	1	1	2	2	1	S	S	S	S	S	R	S	S	S	S	S	R
Parma	PR12	46-112	IV	1 2b	1	1	2	135	1	2	2	1367	S	S	S	S	S	R	S	S	S	S	S	S
Parma	PR13	75-108	IV	1 2b	1	1	2	2	1	2	2	297	S	S	S	S	S	R	S	S	S	S	S	S
Parma	PR13	76-108	IV	1 2b	1	1	2	2	1	2	2	297	S	S	S	S	S	R	S	S	S	S	R	S
Parma	PR14	28-113	IV	1 2b	1	1	2	133	1	2	2	1363	S	S	S	S	S	R	S	S	S	S	S	S
Parma	PR15	28-110	V	2a	5	35	4	3	2	3	3	498	S	S	S	S	R	R	S	R	S	S	R	S
Parma	PR15	29-110	V	2a	5	35	4	3	2	3	3	498	S	S	S	S	R	R	S	S	S	S	R	S
Parma	PR15	31-110	V	2a	5	35	4	3	2	3	3	498	S	S	S	S	R	R	S	S	S	S	R	S
Parma	PR15	33-110	Ib	1 2a	1	1	2	1	1	2	2	1	S	S	S	S	R	R	S	R	S	S	R	S
Parma	PR16	16-113	IV	2b	1	1	2	24	1	2	2	1391	S	S	S	S	S	R	S	S	S	S	S	S
Parma	PR17	58-110	Ia	2b	16	1	6	2	9	9	2	103	S	S	S	S	S	R	S	S	S	R	S	S
Parma	PR17	62-110	Ia	2b	16	1	6	2	9	9	2	103	S	S	S	S	S	R	S	S	S	S	S	S
Parma	PR17	65-110	Ia	2b	16	1	6	2	9	9	2	103	S	S	S	S	S	R	S	S	S	R	S	S
Parma	PR18	37-108	Ia	2b	16	1	6	2	9	9	2	103	S	S	S	S	S	R	S	S	S	S	R	S
Parma	PR19	38-108	Ia	2b	16	1	6	2	9	9	2	103	S	S	S	S	S	R	S	S	S	S	R	S
Parma	PR20	39-108	Ia	2b	16	1	6	2	9	9	2	103	S	S	S	S	S	R	S	S	S	S	R	S
Parma	PR21	40-108	Ia	2b	16	1	6	2	9	9	2	103	S	S	S	S	S	R	S	S	S	R	R	S
Parma	PR22	21-110	Ia	2b	16	1	2	2	9	2	2	314	S	S	S	S	S	R	S	S	S	S	R	S
Parma	PR22	22-110	Ia	2b	16	1	2	2	9	2	2	314	S	S	S	S	S	R	S	S	S	S	R	S
Parma	PR23	73-108	Ia	1 2b	13	1	6	13	1	1	1	591	S	S	S	S	S	R	S	S	S	R	S	S
Parma	PR24	41-110	III	2b	13	112	1	41	1	1*	1	1389	S	S	S	S	S	R	S	S	S	S	S	S
Parma	PR24	45-110	III	2b	13	112	1	41	1	1	1	1389	S	S	S	S	S	R	S	S	S	S	S	S
Parma	PR24	48-110	III	2b	13	112	1	41	1	1	1	1389	S	S	S	S	S	R	S	S	S	S	S	S
Parma	PR25	65-113	II	1 2b	13	1	6	13	1	1	1	591	S	S	S	S	S	R	S	S	S	R	S	S
Parma	PR25	67-113	II	1 2b	13	1	6	13	1	1	1	591	S	S	S	S	S	R	S	S	S	S	S	S
Parma	PR25	70-113	II	1 2b	13	1	6	13	1	1*	1	591	S	S	S	S	S	R	S	S	S	S	S	S
Parma	PR26	5-113	IV	1 2b	1	1	2	133	1	2	2	1363	S	S	S	S	S	R	S	S	S	S	S	S
Parma	PR26	6-113	IV	1 2b	1	1	2	133	1	2	2	1363	S	S	S	S	S	R	S	S	S	S	S	S
Parma	PR26	8-113	IV	1 2b	1	1	2	133	1	2	2	1363	S	S	S	S	S	R	S	R	S	S	R	S
Parma	PR27	71-110	Ia	2a	17	4	6	3	2	1	3	1002	S	S	S	S	S	R	S	S	S	S	R	S
Parma	PR27	72-110	Ia	2a	17	4	6	3	2	1	3	1002	S	S	S	S	S	R	S	S	S	R	R	S
Parma	PR28	48-112	IV	1 2b	1	1	169	2	1	2	2	1364	S	S	S	S	S	R	S	S	S	S	S	S
Parma	PR28	49-112	IV	1 2b	1	1	169	2	1	2	2	1364	S	S	S	S	S	R	S	S	S	S	S	S
Parma	PR28	50-112	IV	1 2b	1	1	169	2	1	2	2	1364	S	S	S	S	S	R	S	S	S	S	S	S
Piacenza	PC01	01-108	Ib	2a	9	1	2	1	3	2	2	6	S	S	S	S	S	R	S	S	S	S	R	S
Piacenza	PC01	02-108	Ib	2a	9	1	2	1	3	2	2	6	S	S	S	S	S	R	S	S	S	S	R	S
Piacenza	PC01	03-108	Ib	2a	9	1	2	1	3	2	2	6	S	S	S	S	S	R	S	S	S	S	R	S
Piacenza	PC02	52-112	Ia	2a	5	4	6	3	2	1	3	23	S	S	S	S	S	R	S	S	S	S	R	S
Piacenza	PC03	10-108	III	1 2a	1	1	174	2	2	2	2	1397	S	S	S	S	S	R	S	R	S	S	S	S
Piacenza	PC04	71-108	Ia	2b	16	1	6	2	9	9	2	103	S	S	S	S	S	R	S	S	S	S	R	S
Piacenza	PC04	74-108	Ia	2b	16	1	6	2	9	9	2	103	S	S	S	S	S	R	S	S	S	R	R	S
Piacenza	PC04	79-108	Ia	2b	16	1	6	2	9	9	2	103	S	S	S	S	S	R	S	S	S	S	R	S
Piacenza	PC05	3-112	Ia	1 2b	1	1	4	1	1	3	4	4	S	S	S	S	S	R	S	S	S	R	S	S
Piacenza	PC06	42-108	III	1 2a	1	1	3	4	2	2	2	27	S	S	S	S	S	R	S	S	S	S	R	S
Piacenza	PC06	9-110	III	1 2a	1	1	3	4	2	2	2	27	S	S	S	S	S	R	S	S	S	S	S	S
Piacenza	PC06	22-112	III	1 2a	1	1	3	2	2	2	2	19	S	S	S	S	S	R	S	S	S	S	S	S
Piacenza	PC07	47-113	IV	2b	1	1	2	139	1	2	2	1398	S	S	S	S	S	R	S	S	S	S	S	S
Piacenza	PC07	49-113	IV	2b	1	1	2	139	1	2	2	1398	S	S	S	S	S	R	S	S	S	S	S	S
Piacenza	PC07	51-113	IV	2b	1	1	2	139	1	2	2	1398	S	S	S	S	S	R	S	S	S	S	R	S
Reggio Emilia	RE01	24-113	IV	1 2b	1	1	2	2	1	2	2	297	S	S	S	S	S	R	S	S	S	S	S	S
Reggio Emilia	RE02	72-108	Ia	2a	10	1	4	1	3	3	2	12	S	S	S	S	R	R	S	S	S	S	R	S
Reggio Emilia	RE03	73-113	II	1 2b	13	1	6	13	1	1*	1	591	S	S	S	S	S	R	S	S	S	S	S	S
Reggio Emilia	RE03	77-113	II	1 2b	13	1	6	13	1	1*	1	591	S	S	S	S	S	R	S	S	S	R	S	S
Reggio Emilia	RE03	81-113	II	1 2b	13	1	6	13	1	1*	1	591	S	S	S	S	S	R	S	S	S	R	S	S
Reggio Emilia	RE04	41-108	II	2b	13	1	1	13	1	9	1	310	S	S	S	S	S	R	S	S	S	S	S	S
Reggio Emilia	RE05	53-110	IV	1 2b	1	1	2	2	1	2	2	297	S	S	S	S	S	R	S	S	S	S	S	S
Reggio Emilia	RE05	54-110	IV	1 2b	1	1	2	2	1	2	2	297	S	S	S	S	S	R	S	S	S	S	S	S
Reggio Emilia	RE05	55-110	IV	1 2b	1	1	2	2	1	2	2	297	S	S	S	S	S	R	S	S	S	S	S	S
Reggio Emilia	RE06	40-113	IV	1 2b	1	1	2	133	1	2	2	1363	S	S	S	S	S	R	S	S	S	S	S	S
Reggio Emilia	RE06	41-113	IV	1 2b	1	1	2	133	1	2	2	1363	S	S	S	S	S	R	S	S	S	R	S	S
Reggio Emilia	RE06	42-113	IV	1 2b	1	1	2	133	1	2	2	1363	S	S	S	S	S	R	S	S	S	S	S	S
Reggio Emilia	RE07	56-112	V	1 2a	1	1	2	1	1	2	2	1	S	S	S	S	R	R	S	R	S	S	S	S
Reggio Emilia	RE07	57-112	V	1 2a	1	1	2	1	1	2	2	1	S	S	S	S	S	R	S	S	S	S	S	S
Reggio Emilia	RE07	58-112	V	1 2a	1	1	2	1	1	2	2	1	S	S	S	S	S	R	S	R	S	S	S	S
Reggio Emilia	RE08	60-108	IV	1 2b	1	1	2	133	1	2	2	1363	S	S	S	S	S	R	S	S	S	S	S	S
Reggio Emilia	RE08	63-108	IV	1 2b	1	1	2	133	1	2	2	1363	S	S	S	S	S	R	S	S	S	S	S	S
Reggio Emilia	RE08	57-113	IV	1 2b	1	1	2	133	1	2	2	1363	S	S	S	S	S	R	S	S	S	S	S	S
Reggio Emilia	RE09	53-112	IV	1 2b	1	1	2	123	1	2	2	1365	S	S	S	S	S	R	S	S	S	R	S	S
Reggio Emilia	RE09	54-112	IV	1 2b	1	1	2	123	1	2	2	1365	S	S	S	S	S	R	S	S	S	S	S	S
/: null allele
MS: Molecular Serotype (Lyhs et al., 2016); PI: Pilus Island; ST: Sequence Type.
*: GLCK allele 1 with one insertion sequence according to Bisharat et al. (2004) and Martins et al. (2010).
