# Supplementary material for: Evidence of Common Isolates of Streptococcus agalactiae in Bovines and Humans in Emilia Romagna Region (Northern Italy)
Source: Front Microbiol. 2021 Jun 11;12:673126. doi: 10.3389/fmicb.2021.673126 (PMC8226232; doi:10.3389/fmicb.2021.673126)
Supplement: Supplementary file 2 [file Table_2.XLS]

## Sheet: human strains
Supplementary S2 Table. Typing results of the 100 S. agalactiae human isolates included in the study
PROVINCE	SAMPLE ORIGIN	CLINICAL STATUS	ID STRAIN	MS	PI	adhP	pheS	atr	glnA	sdhA	glcK	tkt	ST	Amoxicillin + Clavulanic acid	Ampicillin	Cephalothin	Ceftiofur	Eritromicin	Kanamycin	Penicillin G	Pirlimycin	Rifampicin	Sulfisoxazole	Tetracycline	Trimethoprim Sulfamethoxazole
Bologna	Urethral swab	symptomatic patient	67-109	V	1 2a	1	1	2	1	1	2	2	1	S	S	S	S	S	R	S	S	S	S	S	S
Bologna	Urethral swab	symptomatic patient	24-111	V	1 2a	1	1	3	2	2	2	2	19	S	S	S	S	S	R	S	S	S	S	S	S
Bologna	Urine	symptomatic patient	39-109	II	2a	1	1	3	2	2	2	2	19	S	S	S	S	R	R	S	R	S	R	R	S
Bologna	Urine	symptomatic patient	40-109	V	1 2a	1	4	3	2	2	2	2	109	S	S	S	S	R	R	S	S	S	S	S	S
Bologna	Urine	symptomatic patient	41-109	Ia	2a	5	1	6	3	2	1	3	55	S	S	S	S	S	R	S	S	S	R	S	S
Bologna	Vaginal swab	asymptomatic patient	1-111	II	1 2a	1	1	3	5	2	2	2	28	S	S	S	S	S	R	S	S	S	S	S	S
Bologna	Vaginal swab	asymptomatic patient	18-111	II	1 2a	9	1	1	1	3	1	2	569	S	S	S	S	S	R	S	S	S	S	S	S
Bologna	Vaginal swab	asymptomatic patient	22-111	III	1 2b	2	1	1	2	1	1	1	17	S	S	S	S	S	R	S	S	S	S	S	S
Bologna	Vaginal swab	asymptomatic patient	25-111	III	1 2b	2	1	1	2	1	1	1	17	S	S	S	S	S	R	S	S	S	S	S	S
Bologna	Vaginal swab	asymptomatic patient	36-111	III	1 2b	2	1	1	2	1	1	1	17	S	S	S	S	S	R	S	S	S	R	S	S
Bologna	Vaginal swab	asymptomatic patient	37-111	III	1 2b	2	1	1	2	1	1	1	17	S	S	S	S	S	R	S	S	S	R	S	S
Bologna	Vaginal swab	asymptomatic patient	26-111	III	1 2a	1	1	3	2	2	2	2	19	S	S	S	S	S	R	S	S	S	R	S	S
Bologna	Vaginal swab	asymptomatic patient	23-111	IV	1 2b	1	1	3	1	1	12	2	196	S	S	S	S	S	R	S	S	S	S	S	S
Bologna	Vaginal swab	asymptomatic patient	75-109	V	1 2a	1	1	2	1	1	2	2	1	S	S	S	S	S	R	S	S	S	S	S	S
Bologna	Vaginal swab	asymptomatic patient	32-111	V	1 2a	1	1	3	5	2	2	2	28	S	S	S	S	S	R	S	S	S	S	S	S
Bologna	Vaginal swab	asymptomatic patient	46-109	II	1 2a	1	1	3	2	2	2	2	19	S	S	S	S	S	R	S	S	S	S	S	S
Bologna	Vaginal-rectal swab	asymptomatic patient	6-111	II	2a	1	1	3	1	1	2	2	2	S	S	S	S	S	R	S	S	S	S	S	S
Bologna	Vaginal-rectal swab	asymptomatic patient	7-111	V	2a	5	35	4	3	2	3	3	498	S	S	S	S	R	R	S	S	S	R	S	S
Bologna	Vaginal-rectal swab	asymptomatic patient	76-109	II	2a	13	3	1	3	1	1	1	22	S	S	S	S	R	R	S	R	S	R	R	S
Bologna	Vaginal-rectal swab	asymptomatic patient	64-109	II	1 2a	1	1	3	5	2	2	2	28	S	S	S	S	S	R	S	S	S	S	S	S
Bologna	Vaginal-rectal swab	asymptomatic patient	66-109	II	1 2a	1	1	3	5	2	2	2	28	S	S	S	S	S	R	S	S	S	R	S	S
Bologna	Vaginal-rectal swab	asymptomatic patient	68-109	II	2a	1	1	3	5	2	2	2	28	S	S	S	S	R	R	S	S	S	R	R	S
Bologna	Vaginal-rectal swab	asymptomatic patient	65-109	III	1 2b	2	1	1	2	1	1	1	17	S	S	S	S	S	R	S	S	S	R	S	S
Bologna	Vaginal-rectal swab	asymptomatic patient	78-109	III	1 2b	2	1	1	2	1	1	1	17	S	S	S	S	S	R	S	S	S	S	S	S
Bologna	Vaginal-rectal swab	asymptomatic patient	80-109	III	1 2b	2	1	1	2	1	1	1	17	S	S	S	S	S	R	S	S	S	R	S	S
Bologna	Vaginal-rectal swab	asymptomatic patient	71-109	III	1 2a	1	1	3	2	2	2	2	19	S	S	S	S	S	R	S	S	S	R	S	S
Bologna	Vaginal-rectal swab	asymptomatic patient	74-109	III	2a	1	1	4	4	2	3	2	529	S	S	S	S	S	R	S	S	S	S	R	S
Bologna	Vaginal-rectal swab	asymptomatic patient	72-109	V	1 2a	1	1	2	1	1	2	2	1	S	S	S	S	R	R	S	R	S	S	S	S
Bologna	Vaginal-rectal swab	asymptomatic patient	73-109	V	1 2a	1	1	2	1	1	2	2	1	S	S	S	S	S	R	S	S	S	S	S	S
Bologna	Vaginal-rectal swab	asymptomatic patient	77-109	V	1 2a	1	1	2	1	1	2	2	1	S	S	S	S	R	R	S	R	S	S	S	S
Bologna	Vaginal-rectal swab	asymptomatic patient	79-109	V	1 2a	1	1	2	1	1	2	2	1	S	S	S	S	R	R	S	R	S	R	R	S
Bologna	Vaginal-rectal swab	asymptomatic patient	62-109	V	1 2a	1	1	3	2	2	2	2	19	S	S	S	S	R	R	S	R	S	S	S	S
Bologna	Vaginal-rectal swab	asymptomatic patient	70-109	V	1 2a	1	1	4	4	2	3	2	529	S	S	S	S	S	R	S	S	S	S	R	S
Bologna	Vaginal-rectal swab	asymptomatic patient	81-109	V	1 2a	5	1	12	1	2	1	3	832	S	S	S	S	S	R	S	S	S	R	R	S
Bologna	Vaginal-rectal swab	asymptomatic patient	63-109	Ia	2a	5	35	4	3	2	3	3	498	S	S	S	S	S	R	S	S	S	S	R	S
Bologna	Vaginal-rectal swab	asymptomatic patient	69-109	Ib	1 2a	9	1	4	1	3	3	2	10	S	S	S	S	R	R	S	R	S	S	S	S
Bologna	Vaginal-rectal swab	asymptomatic patient	48-109	III	1 2a	2	1	1	2	1	1	1	17	S	S	S	S	S	R	S	S	S	S	R	S
Bologna	Vaginal-rectal swab	asymptomatic patient	51-109	III	1 2b	2	1	1	2	1	1	1	17	S	S	S	S	S	R	S	S	S	R	R	S
Bologna	Vaginal-rectal swab	asymptomatic patient	52-109	III	1 2b	2	1	1	2	1	1	1	17	S	S	S	S	S	R	S	S	S	S	S	S
Bologna	Vaginal-rectal swab	asymptomatic patient	53-109	III	1 2b	2	1	1	2	1	1	1	17	S	S	S	S	S	R	S	S	S	S	R	S
Bologna	Vaginal-rectal swab	asymptomatic patient	55-109	III	1 2b	2	1	1	2	1	1	1	17	S	S	S	S	S	R	S	S	S	R	S	S
Bologna	Vaginal-rectal swab	asymptomatic patient	56-109	III	2b	2	1	1	2	1	1	1	17	S	S	S	S	S	R	S	S	S	R	S	S
Bologna	Vaginal-rectal swab	asymptomatic patient	44-109	III	1 2a	1	1	4	4	2	3	2	529	S	S	S	S	S	R	S	S	S	S	R	S
Bologna	Vaginal-rectal swab	asymptomatic patient	42-109	IV	1 2b	1	1	3	1	1	12	2	196	S	S	S	S	S	R	S	S	S	S	R	S
Bologna	Vaginal-rectal swab	asymptomatic patient	57-109	V	1 2a	1	1	2	1	1	2	2	1	S	S	S	S	S	R	S	S	S	S	R	S
Bologna	Vaginal-rectal swab	asymptomatic patient	45-109	V	1 2a	1	1	3	2	2	2	2	19	S	S	S	S	S	R	S	S	S	S	S	S
Bologna	Vaginal-rectal swab	asymptomatic patient	49-109	V	2a	5	35	4	3	2	3	3	498	S	S	S	S	S	R	S	S	S	S	R	S
Bologna	Vaginal-rectal swab	asymptomatic patient	54-109	Ia	2a	5	4	6	3	2	1	3	23	S	S	S	S	S	R	S	S	S	R	S	S
Bologna	Vaginal-rectal swab	asymptomatic patient	58-109	Ia	2a	5	4	6	3	2	1	3	23	S	S	S	S	S	R	S	S	S	R	R	S
Bologna	Vaginal-rectal swab	asymptomatic patient	43-109	Ib	1 2a	10	1	4	1	3	3	2	12	S	S	S	S	S	R	S	S	S	R	R	S
Bologna	Vaginal-rectal swab	asymptomatic patient	5-111	II	1 2a	1	1	2	1	1	2	2	1	S	S	S	S	S	R	S	S	S	S	R	S
Piacenza	Biopsy BCUN BCUC BIOP BCUM	symptomatic patient	8-109	IV	1 2a	1	1	3	1	1	12	2	196	S	S	S	S	S	R	S	S	S	R	R	S
Piacenza	Balano-preputial swab	symptomatic patient	71-111	II	1 2a	1	1	3	5	2	2	2	28	S	S	S	S	S	R	S	S	S	R	R	S
Piacenza	FLA-PIC Ostetricia	symptomatic patient	59-109	III	1 2a	1	1	3	2	2	2	2	19	S	S	S	S	S	R	S	S	S	S	S	S
Piacenza	Pharyngeal swab	symptomatic patient	62-111	V	1 2a	1	1	3	2	2	2	2	19	S	S	S	S	R	R	S	S	S	S	S	S
Piacenza	Seminal fluid	symptomatic patient	9-109	V	2a	5	35	4	3	2	3	3	498	S	S	S	S	S	R	S	S	S	S	S	S
Piacenza	Skin-mucosal lesion	symptomatic patient	47-111	II	1 2a	9	1	4	1	3	3	2	10	S	S	S	S	S	R	S	S	S	R	S	S
Piacenza	Sputum	symptomatic patient	67-111	Ia	2a	5	4	6	3	2	1	3	23	S	S	S	S	S	R	S	S	S	S	R	S
Piacenza	Urine	symptomatic patient	14-109	II	2a	1	1	3	5	2	2	2	28	S	S	S	S	S	R	S	S	S	R	S	S
Piacenza	Urine	symptomatic patient	7-109	II	1 2a	9	1	1	1	3	1	2	569	S	S	S	S	S	R	S	S	S	S	R	S
Piacenza	Urine	symptomatic patient	81-111	II	1 2b	1	1	4	1	2	3	4	932	S	S	S	S	S	R	S	S	S	R	R	S
Piacenza	Urine	symptomatic patient	6-109	III	2b	2	1	1	2	1	1	1	17	S	S	S	S	S	R	S	S	S	S	S	S
Piacenza	Urine	symptomatic patient	10-109	III	1 2b	2	1	1	2	1	1	1	17	S	S	S	S	S	R	S	S	S	R	R	S
Piacenza	Urine	symptomatic patient	33-109	III	1 2b	2	1	1	2	1	1	1	17	S	S	S	S	S	R	S	S	S	S	S	S
Piacenza	Urine	symptomatic patient	35-109	III	1 2b	2	1	1	2	1	1	1	17	S	S	S	S	S	R	S	S	S	S	S	S
Piacenza	Urine	symptomatic patient	60-109	III	1 2b	2	1	1	2	1	1	1	17	S	S	S	S	S	R	S	S	S	R	S	S
Piacenza	Urine	symptomatic patient	31-109	III	1 2a	1	1	4	4	2	3	2	529	S	S	S	S	S	R	S	S	S	S	S	S
Piacenza	Urine	symptomatic patient	79-111	V	1 2a	1	1	3	2	2	2	2	19	S	S	S	S	S	R	S	S	S	R	R	S
Piacenza	Urine	symptomatic patient	78-111	V	2a	1	1	5	4	1	4	6	26	S	S	S	S	S	R	S	S	S	S	R	S
Piacenza	Urine	symptomatic patient	80-111	V	1 2a	1	/	3	2	2	2	2	/	S	S	S	S	R	R	S	R	S	R	R	S
Piacenza	Urine	symptomatic patient	28-109	Ia	2a	5	4	6	3	2	1	3	23	S	S	S	S	S	R	S	S	S	R	S	S
Piacenza	Urine	symptomatic patient	30-109	Ia	2a	5	4	6	3	2	1	3	23	S	S	S	S	S	R	S	S	S	R	S	S
Piacenza	Urine	symptomatic patient	59-111	Ia	2a	5	4	6	3	2	1	3	23	S	S	S	S	S	R	S	S	S	R	S	S
Piacenza	Urine	symptomatic patient	24-109	Ia	2a	5	4	4	3	2	3	3	24	S	S	S	S	S	R	S	S	S	S	R	S
Piacenza	Urine	symptomatic patient	56-111	Ia	2a	5	4	1	3	2	1	3	144	S	S	S	S	S	R	S	S	S	S	S	S
Piacenza	Vaginal swab	asymptomatic patient	22-109	II	1 2a	10	1	4	1	3	3	2	12	S	S	S	S	S	R	S	S	S	R	R	S
Piacenza	Vaginal swab	asymptomatic patient	2-109	V	1 2a	1	1	2	1	1	2	2	1	S	S	S	S	R	R	S	R	S	S	S	S
Piacenza	Vaginal swab	asymptomatic patient	25-109	V	1 2a	1	1	2	1	1	2	2	1	S	S	S	S	S	R	S	R	S	S	R	S
Piacenza	Vaginal swab	asymptomatic patient	34-109	V	1 2a	1	1	2	1	1	2	2	1	S	S	S	S	R	R	S	S	S	S	R	S
Piacenza	Vaginal swab	asymptomatic patient	5-109	II	1 2a	1	1	4	1	1	2	2	139	S	S	S	S	S	R	S	S	S	S	S	S
Piacenza	Vaginal swab	asymptomatic patient	26-109	III	1 2b	2	1	1	2	1	1	1	17	S	S	S	S	S	R	S	S	S	R	R	S
Piacenza	Vaginal swab	asymptomatic patient	37-109	III	1 2a	1	1	4	4	2	3	2	529	S	S	S	S	S	R	S	S	S	S	S	S
Piacenza	Vaginal swab	asymptomatic patient	32-109	V	1 2a	1	1	3	2	2	2	2	19	S	S	S	S	S	R	S	S	S	R	S	S
Piacenza	Vaginal swab	asymptomatic patient	4-109	V	2a	5	35	4	3	2	3	3	498	S	S	S	S	S	R	S	S	S	S	S	S
Piacenza	Vaginal swab	asymptomatic patient	29-109	V	2a	5	35	4	3	2	3	3	498	S	S	S	S	S	R	S	S	S	S	S	S
Piacenza	Vaginal swab	asymptomatic patient	21-109	Ia	1 2b	1	1	4	1	1	3	4	4	S	S	S	S	S	R	S	S	S	R	S	S
Piacenza	Vaginal swab	asymptomatic patient	3-109	Ia	2a	5	4	6	3	2	1	3	23	S	S	S	S	S	R	S	S	S	R	S	S
Piacenza	Vaginal swab	asymptomatic patient	27-109	Ia	2a	5	4	1	3	2	1	3	144	S	S	S	S	S	R	S	S	S	R	S	S
Piacenza	Vaginal swab	asymptomatic patient	38-109	Ib	1 2a	4	1	4	1	3	3	2	8	S	S	S	S	S	R	S	S	S	R	S	S
Piacenza	Vaginal swab	asymptomatic patient	36-109	II	2a	1	1	3	2	2	2	2	19	S	S	S	S	S	R	S	S	S	R	R	S
Piacenza	Vaginal swab	asymptomatic patient	11-109	III	12b	2	1	1	2	1	1	10	126	S	S	S	S	S	R	S	S	S	S	S	S
Piacenza	Vaginal swab	asymptomatic patient	61-109	V	1 2a	1	1	2	1	1	2	2	1	S	S	S	S	R	R	S	R	S	S	S	S
Piacenza	Vaginal swab	asymptomatic patient	1-109	III	1 2b	2	1	1	2	1	1	1	17	S	S	S	S	S	R	S	S	S	S	S	S
Piacenza	Vaginal swab	asymptomatic patient	15-109	V	1 2a	1	1	2	1	1	2	2	1	S	S	S	S	S	R	S	S	S	R	S	S
Piacenza	Vaginal swab	asymptomatic patient	16-109	Ia	2a	5	4	6	3	2	1	3	23	S	S	S	S	S	R	S	S	S	R	R	S
Piacenza	Vaginal swab	asymptomatic patient	23-109	Ia	2a	5	4	6	3	2	1	3	23	S	S	S	S	S	R	S	S	S	R	R	S
Piacenza	Vaginal swab	asymptomatic patient	12-109	III	12b	2	1	1	2	1	1	1	17	S	S	S	S	S	R	S	S	S	S	S	S
Piacenza	Vaginal swab	asymptomatic patient	20-109	V	2a	1	1	5	4	1	4	6	26	S	S	S	S	S	R	S	S	S	R	R	S
Piacenza	Vaginal swab	asymptomatic patient	17-109	II	2a	1	1	4	1	3	3	2	358	S	S	S	S	S	R	S	S	S	S	S	S
Piacenza	Vaginal swab	asymptomatic patient	13-109	V	1 2a	1	1	2	1	1	2	2	1	S	S	S	S	R	R	S	R	S	S	S	S
/: null allele
MS: Molecular Serotype (Lyhs et al., 2016); PI: Pilus Island; ST: Sequence Type.
